# Supplementary material for: Methanolic Extract and Brominated Compound from the Brazilian Marine Sponge Aplysina fulva Are Neuroprotective and Modulate Inflammatory Profile of Microglia
Source: Mar Drugs. 2024 May 22;22(6):235. doi: 10.3390/md22060235 (PMC11204514; doi:10.3390/md22060235)
Supplement: Supplementary file 1 [file marinedrugs-22-00235-s001.zip]

Archive with 1 entries (1 files):
- marinedrugs-2973252-supplementary.pdf
